# Supplementary material for: Outdoor Air Pollution and Indoor Window Condensation Associated with Childhood Symptoms of Allergic Rhinitis to Pollen
Source: Int J Environ Res Public Health. 2022 Jun 30;19(13):8071. doi: 10.3390/ijerph19138071 (PMC9266097; doi:10.3390/ijerph19138071)
Supplement: Supplementary file 1 [file ijerph-19-08071-s001.zip]

Archive with 1 entries (1 files):
- ijerph-1757231-supplementary.pdf
